# Supplementary material for: Molecular characterisation of common Culicoides biting midges (Diptera: Ceratopogonidae) in Ireland
Source: Parasit Vectors. 2025 Apr 23;18:149. doi: 10.1186/s13071-025-06754-7 (PMC12016113; doi:10.1186/s13071-025-06754-7)
Supplement: Supplementary file 1 — Additional file 1 [file 13071_2025_6754_MOESM1_ESM.xlsx]

## Sheet: CO1
Sample	Study site	Morphological grouping	Molecular Identity	Sequence length	Query cover	% Identity	Accession number	Link
IE_1a1	Dublin	Obsoletus complex	Culicoides obsoletus	650	100	99.38	MZ695764	https://www.ncbi.nlm.nih.gov/nucleotide/MZ695764.1?report=genbank&log$=nucltop&blast_rank=1&RID=C9D1M5FH013
IE_1a2	Dublin	Obsoletus complex	Culicoides obsoletus	659	99	98.94	MZ695764	https://www.ncbi.nlm.nih.gov/nucleotide/MZ695764.1?report=genbank&log$=nucltop&blast_rank=1&RID=C9D1M5FH013
IE_1a3	Dublin	Obsoletus complex	Culicoides obsoletus	632	99	100	JQ740594	https://www.ncbi.nlm.nih.gov/nucleotide/JQ740594.1?report=genbank&log$=nucltop&blast_rank=1&RID=C9DH5D75013
IE_1a4	Dublin	Obsoletus complex
IE_1a5	Dublin	Obsoletus complex
IE_2a1	Laois	Obsoletus complex	Culicoides obsoletus	657	98	100	JQ740594	https://www.ncbi.nlm.nih.gov/nucleotide/JQ740594.1?report=genbank&log$=nucltop&blast_rank=1&RID=C9DH5D75013
IE_2a2	Laois	Obsoletus complex	Culicoides obsoletus	650	100	99	MZ695764	https://www.ncbi.nlm.nih.gov/nucleotide/MZ695764.1?report=genbank&log$=nucltop&blast_rank=1&RID=C9D1M5FH014
IE_2a3	Laois	Obsoletus complex	Culicoides obsoletus	660	98	100	JQ740594	https://www.ncbi.nlm.nih.gov/nucleotide/JQ740594.1?report=genbank&log$=nucltop&blast_rank=1&RID=C9DH5D75013
IE_2a4	Laois	Obsoletus complex	Culicoides obsoletus	656	98	99.85	JQ740594	https://www.ncbi.nlm.nih.gov/nucleotide/JQ740594.1?report=genbank&log$=nucltop&blast_rank=1&RID=C9DH5D75013
IE_2a5	Laois	Obsoletus complex	Culicoides obsoletus	657	98	99.85	JQ740594	https://www.ncbi.nlm.nih.gov/nucleotide/JQ740594.1?report=genbank&log$=nucltop&blast_rank=1&RID=C9DH5D75013
IE_2a6	Laois	Obsoletus complex	Culicoides obsoletus	655	98	99.84	JQ740594	https://www.ncbi.nlm.nih.gov/nucleotide/JQ740594.1?report=genbank&log$=nucltop&blast_rank=1&RID=C9DH5D75013
IE_3a1	Cork	Obsoletus complex	Culicoides obsoletus	654	99	99.39	MZ695764	https://www.ncbi.nlm.nih.gov/nucleotide/MZ695764.1?report=genbank&log$=nucltop&blast_rank=1&RID=C9D1M5FH013
IE_3a2	Cork	Obsoletus complex	Culicoides obsoletus	653	98	99.84	JQ740594	https://www.ncbi.nlm.nih.gov/nucleotide/JQ740594.1?report=genbank&log$=nucltop&blast_rank=1&RID=C9DH5D75013
IE_3a3	Cork	Obsoletus complex	Culicoides obsoletus	656	98	99.338	JQ740594	https://www.ncbi.nlm.nih.gov/nucleotide/JQ740594.1?report=genbank&log$=nucltop&blast_rank=1&RID=C9DH5D75013
IE_3a4	Cork	Obsoletus complex	Culicoides obsoletus	645	98	100	JQ740594	https://www.ncbi.nlm.nih.gov/nucleotide/JQ740594.1?report=genbank&log$=nucltop&blast_rank=1&RID=C9DH5D75013
IE_3a5	Cork	Obsoletus complex	Culicoides obsoletus	656	98	99.85	JQ740594	https://www.ncbi.nlm.nih.gov/nucleotide/JQ740594.1?report=genbank&log$=nucltop&blast_rank=1&RID=C9DH5D75013
IE_3a6	Cork	Obsoletus complex	Culicoides obsoletus	658	99	98.63	MZ695764	https://www.ncbi.nlm.nih.gov/nucleotide/MZ695764.1?report=genbank&log$=nucltop&blast_rank=1&RID=C9D1M5FH013
IE_3a7	Cork	Obsoletus complex	Culicoides obsoletus	644	98	100	JQ740594	https://www.ncbi.nlm.nih.gov/nucleotide/JQ740594.1?report=genbank&log$=nucltop&blast_rank=1&RID=C9DH5D75013
IE_3a8	Cork	Obsoletus complex	Culicoides obsoletus	652	100	99.24	MZ695764	https://www.ncbi.nlm.nih.gov/nucleotide/MZ695764.1?report=genbank&log$=nucltop&blast_rank=1&RID=C9D1M5FH013
IE_3a9	Cork	Obsoletus complex	Culicoides obsoletus	636	98	99.84	JQ740594	https://www.ncbi.nlm.nih.gov/nucleotide/JQ740594.1?report=genbank&log$=nucltop&blast_rank=1&RID=C9DH5D75013
IE_3a10	Cork	Obsoletus complex
IE_3a11	Cork	Obsoletus complex	Culicoides obsoletus	660	98	100	JQ740594	https://www.ncbi.nlm.nih.gov/nucleotide/JQ740594.1?report=genbank&log$=nucltop&blast_rank=1&RID=CYGCSK08016
IE_3a12	Cork	Obsoletus complex	Culicoides obsoletus	641	98	99.84	JQ740594	https://www.ncbi.nlm.nih.gov/nucleotide/JQ740594.1?report=genbank&log$=nucltop&blast_rank=1&RID=D3JD4EM7013
IE_4a1	Galway	Obsoletus complex	Culicoides obsoletus	637	99	100	JQ740594	https://www.ncbi.nlm.nih.gov/nucleotide/JQ740594.1?report=genbank&log$=nucltop&blast_rank=1&RID=C9DH5D75013
IE_4a2	Galway	Obsoletus complex	Culicoides obsoletus	648	97	99.68	KT186816	https://www.ncbi.nlm.nih.gov/nucleotide/KT186816.1?report=genbank&log$=nucltop&blast_rank=1&RID=CBD5JUNM013
IE_4a3	Galway	Obsoletus complex	Culicoides obsoletus	650	100	98.77	MZ695764	https://www.ncbi.nlm.nih.gov/nucleotide/MZ695764.1?report=genbank&log$=nucltop&blast_rank=1&RID=C9D1M5FH013
IE_4a4	Galway	Obsoletus complex	Culicoides obsoletus	647	97	99.68	KT186816	https://www.ncbi.nlm.nih.gov/nucleotide/KT186816.1?report=genbank&log$=nucltop&blast_rank=1&RID=CBD5JUNM013
IE_5a1	Waterford	Obsoletus complex	Culicoides obsoletus	636	100	100	JQ740594	https://www.ncbi.nlm.nih.gov/nucleotide/JQ740594.1?report=genbank&log$=nucltop&blast_rank=1&RID=C9DH5D75013
IE_5a2	Waterford	Obsoletus complex	Culicoides obsoletus	649	100	100	JQ740594	https://www.ncbi.nlm.nih.gov/nucleotide/JQ740594.1?report=genbank&log$=nucltop&blast_rank=1&RID=C9DH5D75013
IE_5a3	Waterford	Obsoletus complex	Culicoides obsoletus	648	99	99.85	JQ740594	https://www.ncbi.nlm.nih.gov/nucleotide/JQ740594.1?report=genbank&log$=nucltop&blast_rank=1&RID=C9DH5D75013
IE_5a4	Waterford	Obsoletus complex
IE_5a5	Waterford	Obsoletus complex	Culicoides obsoletus	640	100	100	JQ740594	https://www.ncbi.nlm.nih.gov/nucleotide/JQ740594.1?report=genbank&log$=nucltop&blast_rank=1&RID=C9DH5D75013
IE_5a6	Waterford	Obsoletus complex	Culicoides obsoletus	648	100	99.54	JQ740594	https://www.ncbi.nlm.nih.gov/nucleotide/JQ740594.1?report=genbank&log$=nucltop&blast_rank=1&RID=C9DH5D75013
IE_5a7	Waterford	Obsoletus complex	Culicoides obsoletus	651	99	100	JQ740594	https://www.ncbi.nlm.nih.gov/nucleotide/JQ740594.1?report=genbank&log$=nucltop&blast_rank=1&RID=CYGCSK08016
IE_5a8	Waterford	Obsoletus complex	Culicoides obsoletus	650	99	99.69	JQ740594	https://www.ncbi.nlm.nih.gov/nucleotide/JQ740594.1?report=genbank&log$=nucltop&blast_rank=1&RID=CYGCSK08016
IE_5a9	Waterford	Obsoletus complex	Culicoides obsoletus	647	98	100	JQ740594	https://www.ncbi.nlm.nih.gov/nucleotide/JQ740594.1?report=genbank&log$=nucltop&blast_rank=1&RID=CYGCSK08016
IE_6a1	Kilkenny	Obsoletus complex	Culicoides obsoletus	641	100	100	JQ740594	https://www.ncbi.nlm.nih.gov/nucleotide/JQ740594.1?report=genbank&log$=nucltop&blast_rank=1&RID=C9DH5D75013
IE_6a2	Kilkenny	Obsoletus complex	Culicoides obsoletus	637	99	100	JQ740594	https://www.ncbi.nlm.nih.gov/nucleotide/JQ740594.1?report=genbank&log$=nucltop&blast_rank=1&RID=C9DH5D75013
IE_6a3	Kilkenny	Obsoletus complex	Culicoides obsoletus	636	100	99.21	MZ695764	https://www.ncbi.nlm.nih.gov/nucleotide/MZ695764.1?report=genbank&log$=nucltop&blast_rank=1&RID=C9D1M5FH013
IE_6a4	Kilkenny	Obsoletus complex	Culicoides obsoletus	630	100	99.52	JQ740594	https://www.ncbi.nlm.nih.gov/nucleotide/JQ740594.1?report=genbank&log$=nucltop&blast_rank=1&RID=C9DH5D75013
IE_6a5	Kilkenny	Obsoletus complex	Culicoides obsoletus	637	99	100	JQ740594	https://www.ncbi.nlm.nih.gov/nucleotide/JQ740594.1?report=genbank&log$=nucltop&blast_rank=1&RID=C9DH5D75013
IE_6a6	Kilkenny	Obsoletus complex	Culicoides obsoletus	646	100	99.85	JQ740594	https://www.ncbi.nlm.nih.gov/nucleotide/JQ740594.1?report=genbank&log$=nucltop&blast_rank=1&RID=C9DH5D75013
IE_6a7	Kilkenny	Obsoletus complex	Culicoides obsoletus	637	99	100	JQ740594	https://www.ncbi.nlm.nih.gov/nucleotide/JQ740594.1?report=genbank&log$=nucltop&blast_rank=1&RID=C9DH5D75013
IE_6a8	Kilkenny	Obsoletus complex	Culicoides obsoletus	636	100	100	JQ740594	https://www.ncbi.nlm.nih.gov/nucleotide/JQ740594.1?report=genbank&log$=nucltop&blast_rank=1&RID=C9DH5D75013
IE_6a9	Kilkenny	Obsoletus complex	Culicoides obsoletus	637	99	100	JQ740594	https://www.ncbi.nlm.nih.gov/nucleotide/JQ740594.1?report=genbank&log$=nucltop&blast_rank=1&RID=C9DH5D75013
IE_6a10	Kilkenny	Obsoletus complex	Culicoides obsoletus	649	99	100	JQ740594	https://www.ncbi.nlm.nih.gov/nucleotide/JQ740594.1?report=genbank&log$=nucltop&blast_rank=1&RID=C9DH5D75013
IE_6a11	Kilkenny	Obsoletus complex	Culicoides obsoletus	640	99	100	JQ740594	https://www.ncbi.nlm.nih.gov/nucleotide/JQ740594.1?report=genbank&log$=nucltop&blast_rank=1&RID=C9DH5D75013
IE_6a12	Kilkenny	Obsoletus complex	Culicoides obsoletus	647	99	98.76	MZ695764	https://www.ncbi.nlm.nih.gov/nucleotide/MZ695764.1?report=genbank&log$=nucltop&blast_rank=1&RID=C9D1M5FH013
IE_6a13	Kilkenny	Obsoletus complex	Culicoides obsoletus	637	99	100	JQ740594	https://www.ncbi.nlm.nih.gov/nucleotide/JQ740594.1?report=genbank&log$=nucltop&blast_rank=1&RID=C9DH5D75013
IE_6a14	Kilkenny	Obsoletus complex	Culicoides obsoletus	637	99	99.37	JQ740594	https://www.ncbi.nlm.nih.gov/nucleotide/JQ740594.1?report=genbank&log$=nucltop&blast_rank=1&RID=C9DH5D75013
IE_6a15	Kilkenny	Obsoletus complex	Culicoides obsoletus	637	100	98.9	JQ740594	https://www.ncbi.nlm.nih.gov/nucleotide/JQ740594.1?report=genbank&log$=nucltop&blast_rank=1&RID=C9DH5D75013
IE_6a16	Kilkenny	Obsoletus complex	Culicoides obsoletus	640	99	100	JQ740594	https://www.ncbi.nlm.nih.gov/nucleotide/JQ740594.1?report=genbank&log$=nucltop&blast_rank=1&RID=C9DH5D75013
IE_6a17	Kilkenny	Obsoletus complex	Culicoides obsoletus	637	99	100	JQ740594	https://www.ncbi.nlm.nih.gov/nucleotide/JQ740594.1?report=genbank&log$=nucltop&blast_rank=1&RID=C9DH5D75013
IE_6a18	Kilkenny	Obsoletus complex	Culicoides obsoletus	636	97	99.84	KT186816	https://www.ncbi.nlm.nih.gov/nucleotide/KT186816.1?report=genbank&log$=nucltop&blast_rank=1&RID=CBD5JUNM013
IE_6a19	Kilkenny	Obsoletus complex	Culicoides obsoletus	636	100	100	JQ740594	https://www.ncbi.nlm.nih.gov/nucleotide/JQ740594.1?report=genbank&log$=nucltop&blast_rank=1&RID=C9DH5D75013
IE_6a20	Kilkenny	Obsoletus complex	Culicoides obsoletus	636	100	100	JQ740594	https://www.ncbi.nlm.nih.gov/nucleotide/JQ740594.1?report=genbank&log$=nucltop&blast_rank=1&RID=C9DH5D75013
IE_6a21	Kilkenny	Obsoletus complex	Culicoides obsoletus	638	99	99.37	JQ740594	https://www.ncbi.nlm.nih.gov/nucleotide/JQ740594.1?report=genbank&log$=nucltop&blast_rank=1&RID=C9DH5D75013
IE_6a22	Kilkenny	Obsoletus complex	Culicoides obsoletus	557	97	99.45	MT173738	https://www.ncbi.nlm.nih.gov/nucleotide/MT173738.1?report=genbank&log$=nucltop&blast_rank=1&RID=CBHK48X1016
IE_6a23	Kilkenny	Obsoletus complex	Culicoides obsoletus	619	99	99.03	JQ740594	https://www.ncbi.nlm.nih.gov/nucleotide/JQ740594.1?report=genbank&log$=nucltop&blast_rank=1&RID=C9DH5D75013
IE_6a24	Kilkenny	Obsoletus complex	Culicoides obsoletus	587	100	100	MT172782	https://www.ncbi.nlm.nih.gov/nucleotide/MT172782.1?report=genbank&log$=nucltop&blast_rank=1&RID=CBJA7AJ3016
IE_6a25	Kilkenny	Obsoletus complex	Culicoides obsoletus	636	100	99.84	JQ740594	https://www.ncbi.nlm.nih.gov/nucleotide/JQ740594.1?report=genbank&log$=nucltop&blast_rank=1&RID=C9DH5D75013
IE_6a26	Kilkenny	Obsoletus complex	Culicoides obsoletus	632	99	100	JQ740594	https://www.ncbi.nlm.nih.gov/nucleotide/JQ740594.1?report=genbank&log$=nucltop&blast_rank=1&RID=C9DH5D75013
IE_1b2	Dublin	Obsoletus complex	Culicoides scoticus	607	100	99.84	MT171788	https://www.ncbi.nlm.nih.gov/nucleotide/MT171788.1?report=genbank&log$=nucltop&blast_rank=1&RID=CYFSB0V6013
IE_1b3	Dublin	Obsoletus complex
IE_1b4	Dublin	Obsoletus complex
IE_1b5	Dublin	Obsoletus complex
IE_1b6	Dublin	Obsoletus complex
IE_2b1	Laois	Obsoletus complex
IE_2b2	Laois	Obsoletus complex
IE_2b3	Laois	Obsoletus complex	Culicoides scoticus	640	97	100	MT171774	https://www.ncbi.nlm.nih.gov/nucleotide/MT171774.1?report=genbank&log$=nucltop&blast_rank=1&RID=CYG333W9016
IE_2b4	Laois	Obsoletus complex
IE_2b5	Laois	Obsoletus complex
IE_2b6	Laois	Obsoletus complex
IE_2b7	Laois	Obsoletus complex
IE_2b8	Laois	Obsoletus complex
IE_2b9	Laois	Obsoletus complex
IE_2b10	Laois	Obsoletus complex
IE_2b11	Laois	Obsoletus complex	Culicoides scoticus	629	98	99.68	MT171774	https://www.ncbi.nlm.nih.gov/nucleotide/MT171774.1?report=genbank&log$=nucltop&blast_rank=1&RID=CYG333W9016
IE_2b12	Laois	Obsoletus complex
IE_2b13	Laois	Obsoletus complex
IE_2b14	Laois	Obsoletus complex
IE_2b15	Laois	Obsoletus complex
IE_2b16	Laois	Obsoletus complex
IE_2b17	Laois	Obsoletus complex	Culicoides obsoletus	636	100	100	JQ740594	https://www.ncbi.nlm.nih.gov/nucleotide/JQ740594.1?report=genbank&log$=nucltop&blast_rank=1&RID=CYGCSK08016
IE_3b1	Cork	Obsoletus complex
IE_3b2	Cork	Obsoletus complex
IE_3b3	Cork	Obsoletus complex
IE_3b4	Cork	Obsoletus complex
IE_6b1	Kilkenny	Obsoletus complex
IE_2c1	Laois	Obsoletus complex	Culicoides chiopterus	638	97	99.52	MT782149	https://www.ncbi.nlm.nih.gov/nucleotide/MT782149.1?report=genbank&log$=nucltop&blast_rank=1&RID=D3EES7X5013
IE_2c2	Laois	Unkown	Culicoides chiopterus	640	97	99.36	MT782149	https://www.ncbi.nlm.nih.gov/nucleotide/MT782149.1?report=genbank&log$=nucltop&blast_rank=1&RID=D3EHG20U013
IE_2c3	Laois	Unkown	Culicoides chiopterus	638	97	99.68	MT782149	https://www.ncbi.nlm.nih.gov/nucleotide/MT782149.1?report=genbank&log$=nucltop&blast_rank=1&RID=D3EHG20U013
IE_2c4	Laois	Unkown	Culicoides chiopterus	646	95	99.35	MT782149	https://www.ncbi.nlm.nih.gov/nucleotide/MT782149.1?report=genbank&log$=nucltop&blast_rank=1&RID=D3EHG20U013
IE_2c5	Laois	Unkown	Culicoides chiopterus	647	95	99.52	MT782149	https://www.ncbi.nlm.nih.gov/nucleotide/MT782149.1?report=genbank&log$=nucltop&blast_rank=1&RID=D3EHG20U013
IE_3c1	Cork	Unkown	Culicoides chiopterus	642	96	99.51	MT782149	https://www.ncbi.nlm.nih.gov/nucleotide/MT782149.1?report=genbank&log$=nucltop&blast_rank=1&RID=D3EHG20U013
IE_3c2	Cork	Unkown	Culicoides chiopterus	648	95	99.68	MT782149	https://www.ncbi.nlm.nih.gov/nucleotide/MT782149.1?report=genbank&log$=nucltop&blast_rank=1&RID=D3EHG20U013
IE_3c3	Cork	Unkown	Culicoides chiopterus	645	95	99.51	MT782149	https://www.ncbi.nlm.nih.gov/nucleotide/MT782149.1?report=genbank&log$=nucltop&blast_rank=1&RID=D3EHG20U013
IE_3c4	Cork	Unkown	Culicoides chiopterus	631	95	99.67	MT782149	https://www.ncbi.nlm.nih.gov/nucleotide/MT782149.1?report=genbank&log$=nucltop&blast_rank=1&RID=D3EHG20U013
IE_3c5	Cork	Unkown	Culicoides chiopterus	646	95	99.52	MT782149	https://www.ncbi.nlm.nih.gov/nucleotide/MT782149.1?report=genbank&log$=nucltop&blast_rank=1&RID=D3EHG20U013
IE_3c6	Cork	Unkown	Culicoides chiopterus	643	95	99.35	MT782149	https://www.ncbi.nlm.nih.gov/nucleotide/MT782149.1?report=genbank&log$=nucltop&blast_rank=1&RID=D3EHG20U013
IE_3c7	Cork	Unkown	Culicoides chiopterus	647	95	99.35	MT782149	https://www.ncbi.nlm.nih.gov/nucleotide/MT782149.1?report=genbank&log$=nucltop&blast_rank=1&RID=D3EHG20U013
IE_3c8	Cork	Unkown
IE_3c9	Cork	Unkown	Culicoides chiopterus	645	95	99.51	MT782149	https://www.ncbi.nlm.nih.gov/nucleotide/MT782149.1?report=genbank&log$=nucltop&blast_rank=1&RID=D3EHG20U013
IE_3c10	Cork	Unkown	Culicoides chiopterus	647	95	99.35	MT782149	https://www.ncbi.nlm.nih.gov/nucleotide/MT782149.1?report=genbank&log$=nucltop&blast_rank=1&RID=D3EHG20U013
IE_4c1	Galway	Obsoletus complex	Culicoides chiopterus	600	97	99.66	MT782149	https://www.ncbi.nlm.nih.gov/nucleotide/MT782149.1?report=genbank&log$=nucltop&blast_rank=1&RID=D3EHG20U013
IE_5c1	Waterford	Obsoletus complex	Culicoides chiopterus	617	97	99.34	MT782149	https://www.ncbi.nlm.nih.gov/nucleotide/MT782149.1?report=genbank&log$=nucltop&blast_rank=1&RID=D3EHG20U013
IE_5c2	Waterford	Unkown	Culicoides chiopterus	635	97	99.68	MT782149	https://www.ncbi.nlm.nih.gov/nucleotide/MT782149.1?report=genbank&log$=nucltop&blast_rank=1&RID=D3EHG20U013
IE_5c3	Waterford	Unkown	Culicoides chiopterus	637	97	99.19	MT782149	https://www.ncbi.nlm.nih.gov/nucleotide/MT782149.1?report=genbank&log$=nucltop&blast_rank=1&RID=D3EHG20U013
IE_5c4	Waterford	Unkown	Culicoides chiopterus	620	97	99.5	MT782149	https://www.ncbi.nlm.nih.gov/nucleotide/MT782149.1?report=genbank&log$=nucltop&blast_rank=1&RID=D3EHG20U013
IE_1d1	Dublin	Obsoletus complex	Culicoides dewulfi	651	96	100	KT186809	https://www.ncbi.nlm.nih.gov/nucleotide/KT186809.1?report=genbank&log$=nucltop&blast_rank=1&RID=D3EB245G016
IE_3d1	Cork	Obsoletus complex	Culicoides dewulfi	638	97	100	KT186809	https://www.ncbi.nlm.nih.gov/nucleotide/KT186809.1?report=genbank&log$=nucltop&blast_rank=1&RID=CYD6P8ZA016
IE_3d2	Cork	Obsoletus complex	Culicoides dewulfi	621	97	99.67	KT186809	https://www.ncbi.nlm.nih.gov/nucleotide/KT186809.1?report=genbank&log$=nucltop&blast_rank=1&RID=CYDENS0E013
IE_3d3	Cork	Obsoletus complex	Culicoides dewulfi	646	97	100	KT186809	https://www.ncbi.nlm.nih.gov/nucleotide/KT186809.1?report=genbank&log$=nucltop&blast_rank=1&RID=CYDENS0E013
IE_3d4	Cork	Obsoletus complex	Culicoides dewulfi	646	97	100	KT186809	https://www.ncbi.nlm.nih.gov/nucleotide/KT186809.1?report=genbank&log$=nucltop&blast_rank=1&RID=CYDENS0E013
IE_3d5	Cork	Obsoletus complex	Culicoides dewulfi	634	97	100	KT186809	https://www.ncbi.nlm.nih.gov/nucleotide/KT186809.1?report=genbank&log$=nucltop&blast_rank=1&RID=CYDENS0E013
IE_3d6	Cork	Obsoletus complex	Culicoides dewulfi	642	97	100	KT186809	https://www.ncbi.nlm.nih.gov/nucleotide/KT186809.1?report=genbank&log$=nucltop&blast_rank=1&RID=CYDENS0E013
IE_4d1	Galway	Obsoletus complex	Culicoides dewulfi	639	97	100	KT186809	https://www.ncbi.nlm.nih.gov/nucleotide/KT186809.1?report=genbank&log$=nucltop&blast_rank=1&RID=CYDENS0E013
IE_5d1	Waterford	Obsoletus complex	Culicoides dewulfi	642	96	100	KT186809	https://www.ncbi.nlm.nih.gov/nucleotide/KT186809.1?report=genbank&log$=nucltop&blast_rank=1&RID=CYDENS0E013
IE_5d2	Waterford	Obsoletus complex	Culicoides dewulfi	624	97	100	KT186809	https://www.ncbi.nlm.nih.gov/nucleotide/KT186809.1?report=genbank&log$=nucltop&blast_rank=1&RID=CYDENS0E013
IE_5d3	Waterford	Obsoletus complex
IE_6d1	Kilkenny	Obsoletus complex	Culicoides dewulfi	618	97	100	KT186809	https://www.ncbi.nlm.nih.gov/nucleotide/KT186809.1?report=genbank&log$=nucltop&blast_rank=1&RID=CYDENS0E013
IE_6d2	Kilkenny	Obsoletus complex	Culicoides dewulfi	649	97	100	KT186809	https://www.ncbi.nlm.nih.gov/nucleotide/KT186809.1?report=genbank&log$=nucltop&blast_rank=1&RID=CYDENS0E013
IE_6d3	Kilkenny	Obsoletus complex	Culicoides dewulfi	639	97	100	KT186809	https://www.ncbi.nlm.nih.gov/nucleotide/KT186809.1?report=genbank&log$=nucltop&blast_rank=1&RID=CYDENS0E013
IE_6d4	Kilkenny	Obsoletus complex	Culicoides dewulfi	639	97	100	KT186809	https://www.ncbi.nlm.nih.gov/nucleotide/KT186809.1?report=genbank&log$=nucltop&blast_rank=1&RID=CYDENS0E013
IE_6d5	Kilkenny	Obsoletus complex	Culicoides dewulfi	639	97	100	KT186809	https://www.ncbi.nlm.nih.gov/nucleotide/KT186809.1?report=genbank&log$=nucltop&blast_rank=1&RID=CYDENS0E013
IE_6d6	Kilkenny	Obsoletus complex	Culicoides dewulfi	633	97	100	KT186809	https://www.ncbi.nlm.nih.gov/nucleotide/KT186809.1?report=genbank&log$=nucltop&blast_rank=1&RID=CYDENS0E013
IE_2e1	Laois	Culicoides impunctatus	Culicoides impunctatus	638	98	99.84	KJ627800	https://www.ncbi.nlm.nih.gov/nucleotide/KJ627800.1?report=genbank&log$=nucltop&blast_rank=1&RID=D3GKGFEC013
IE_2e2	Laois	Culicoides impunctatus	Culicoides impunctatus	639	98	99.84	KJ627800	https://www.ncbi.nlm.nih.gov/nucleotide/KJ627800.1?report=genbank&log$=nucltop&blast_rank=1&RID=D3GKGFEC013
IE_2e3	Laois	Culicoides impunctatus	Culicoides impunctatus	639	98	100	KJ627800	https://www.ncbi.nlm.nih.gov/nucleotide/KJ627800.1?report=genbank&log$=nucltop&blast_rank=1&RID=D3GKGFEC013
IE_2e4	Laois	Culicoides impunctatus	Culicoides impunctatus	629	99	100	KJ627800	https://www.ncbi.nlm.nih.gov/nucleotide/KJ627800.1?report=genbank&log$=nucltop&blast_rank=1&RID=D3GKGFEC013
IE_2e5	Laois	Culicoides impunctatus	Culicoides impunctatus	628	99	99.84	KJ627800	https://www.ncbi.nlm.nih.gov/nucleotide/KJ627800.1?report=genbank&log$=nucltop&blast_rank=1&RID=D3GKGFEC013
IE_2e6	Laois	Culicoides impunctatus	Culicoides impunctatus	619	98	99.84	KJ627800	https://www.ncbi.nlm.nih.gov/nucleotide/KJ627800.1?report=genbank&log$=nucltop&blast_rank=1&RID=D3GKGFEC013
IE_2e7	Laois	Culicoides impunctatus	Culicoides impunctatus	630	99	99.68	KJ627800	https://www.ncbi.nlm.nih.gov/nucleotide/KJ627800.1?report=genbank&log$=nucltop&blast_rank=1&RID=D3GKGFEC013
IE_2e8	Laois	Culicoides impunctatus	Culicoides impunctatus	630	99	99.68	KJ627800	https://www.ncbi.nlm.nih.gov/nucleotide/KJ627800.1?report=genbank&log$=nucltop&blast_rank=1&RID=D3GKGFEC013
IE_2e9	Laois	Culicoides impunctatus	Culicoides impunctatus	630	99	100	KJ627800	https://www.ncbi.nlm.nih.gov/nucleotide/KJ627800.1?report=genbank&log$=nucltop&blast_rank=1&RID=D3GKGFEC013
IE_2e10	Laois	Culicoides impunctatus	Culicoides impunctatus	628	99	99.84	KJ627800	https://www.ncbi.nlm.nih.gov/nucleotide/KJ627800.1?report=genbank&log$=nucltop&blast_rank=1&RID=D3GKGFEC013
IE_2e11	Laois	Culicoides impunctatus	Culicoides impunctatus	648	97	99.84	KT794146	https://www.ncbi.nlm.nih.gov/nucleotide/KT794146.1?report=genbank&log$=nucltop&blast_rank=1&RID=D3HKPF0R013
IE_2e12	Laois	Culicoides impunctatus	Culicoides impunctatus	630	99	100	KJ627800	https://www.ncbi.nlm.nih.gov/nucleotide/KJ627800.1?report=genbank&log$=nucltop&blast_rank=1&RID=D3GKGFEC013
IE_2e13	Laois	Culicoides impunctatus	Culicoides impunctatus	640	98	99.84	KJ627800	https://www.ncbi.nlm.nih.gov/nucleotide/KJ627800.1?report=genbank&log$=nucltop&blast_rank=1&RID=D3GKGFEC013
IE_2e14	Laois	Culicoides impunctatus	Culicoides impunctatus	631	98	99.84	KJ627800	https://www.ncbi.nlm.nih.gov/nucleotide/KJ627800.1?report=genbank&log$=nucltop&blast_rank=1&RID=D3GKGFEC013
IE_2e15	Laois	Culicoides impunctatus	Culicoides impunctatus	630	99	99.84	KJ627800	https://www.ncbi.nlm.nih.gov/nucleotide/KJ627800.1?report=genbank&log$=nucltop&blast_rank=1&RID=D3GKGFEC013
IE_2e16	Laois	Culicoides impunctatus	Culicoides impunctatus	632	98	99.84	KJ627800	https://www.ncbi.nlm.nih.gov/nucleotide/KJ627800.1?report=genbank&log$=nucltop&blast_rank=1&RID=D3GKGFEC013
IE_2e17	Laois	Culicoides impunctatus	Culicoides impunctatus	630	99	99.68	KJ627800	https://www.ncbi.nlm.nih.gov/nucleotide/KJ627800.1?report=genbank&log$=nucltop&blast_rank=1&RID=D3GKGFEC013
IE_2e18	Laois	Culicoides impunctatus	Culicoides impunctatus	628	99	100	KJ627800	https://www.ncbi.nlm.nih.gov/nucleotide/KJ627800.1?report=genbank&log$=nucltop&blast_rank=1&RID=D3GKGFEC013
IE_2e19	Laois	Culicoides impunctatus	Culicoides impunctatus	628	99	99.84	KJ627800	https://www.ncbi.nlm.nih.gov/nucleotide/KJ627800.1?report=genbank&log$=nucltop&blast_rank=1&RID=D3GKGFEC013
IE_2e20	Laois	Culicoides impunctatus	Culicoides impunctatus	612	99	99.5	KJ627800	https://www.ncbi.nlm.nih.gov/nucleotide/KJ627800.1?report=genbank&log$=nucltop&blast_rank=1&RID=D3GKGFEC013
IE_2e21	Laois	Culicoides impunctatus	Culicoides impunctatus	630	99	99.84	KJ627800	https://www.ncbi.nlm.nih.gov/nucleotide/KJ627800.1?report=genbank&log$=nucltop&blast_rank=1&RID=D3GKGFEC013
IE_2e22	Laois	Culicoides impunctatus	Culicoides impunctatus	631	98	100	KJ627800	https://www.ncbi.nlm.nih.gov/nucleotide/KJ627800.1?report=genbank&log$=nucltop&blast_rank=1&RID=D3GKGFEC013
IE_2e23	Laois	Culicoides impunctatus	Culicoides impunctatus	630	99	99.84	KJ627800	https://www.ncbi.nlm.nih.gov/nucleotide/KJ627800.1?report=genbank&log$=nucltop&blast_rank=1&RID=D3GKGFEC013
IE_2e24	Laois	Culicoides impunctatus	Culicoides impunctatus	630	99	100	KJ627800	https://www.ncbi.nlm.nih.gov/nucleotide/KJ627800.1?report=genbank&log$=nucltop&blast_rank=1&RID=D3GKGFEC013
IE_2e25	Laois	Culicoides impunctatus	Culicoides impunctatus	631	98	100	KJ627800	https://www.ncbi.nlm.nih.gov/nucleotide/KJ627800.1?report=genbank&log$=nucltop&blast_rank=1&RID=D3GKGFEC013
IE_2e26	Laois	Culicoides impunctatus	Culicoides impunctatus	643	97	99.84	KT794146	https://www.ncbi.nlm.nih.gov/nucleotide/KT794146.1?report=genbank&log$=nucltop&blast_rank=1&RID=CY7PCMYX016
IE_4e1	Galway	Culicoides impunctatus	Culicoides impunctatus	630	99	100	KJ627800	https://www.ncbi.nlm.nih.gov/nucleotide/KJ627800.1?report=genbank&log$=nucltop&blast_rank=1&RID=D3GKGFEC013
IE_4e2	Galway	Culicoides impunctatus	Culicoides impunctatus	631	98	100	KJ627800	https://www.ncbi.nlm.nih.gov/nucleotide/KJ627800.1?report=genbank&log$=nucltop&blast_rank=1&RID=D3GKGFEC013
IE_4e3	Galway	Culicoides impunctatus	Culicoides impunctatus	622	98	100	KJ627800	https://www.ncbi.nlm.nih.gov/nucleotide/KJ627800.1?report=genbank&log$=nucltop&blast_rank=1&RID=D3GKGFEC013
IE_4e4	Galway	Culicoides impunctatus	Culicoides impunctatus	630	98	99.84	KJ627800	https://www.ncbi.nlm.nih.gov/nucleotide/KJ627800.1?report=genbank&log$=nucltop&blast_rank=1&RID=D3GKGFEC013
IE_4e5	Galway	Culicoides impunctatus	Culicoides impunctatus	622	98	99.84	KJ627800	https://www.ncbi.nlm.nih.gov/nucleotide/KJ627800.1?report=genbank&log$=nucltop&blast_rank=1&RID=D3GKGFEC013
IE_4e6	Galway	Culicoides impunctatus	Culicoides impunctatus	622	98	99.84	KJ627800	https://www.ncbi.nlm.nih.gov/nucleotide/KJ627800.1?report=genbank&log$=nucltop&blast_rank=1&RID=D3GKGFEC013
IE_4e7	Galway	Culicoides impunctatus	Culicoides impunctatus	632	98	99.84	KJ627800	https://www.ncbi.nlm.nih.gov/nucleotide/KJ627800.1?report=genbank&log$=nucltop&blast_rank=1&RID=D3GKGFEC013
IE_4e8	Galway	Culicoides impunctatus
IE_4e9	Galway	Culicoides impunctatus	Culicoides impunctatus	632	98	100	KJ627800	https://www.ncbi.nlm.nih.gov/nucleotide/KJ627800.1?report=genbank&log$=nucltop&blast_rank=1&RID=D3GKGFEC013
IE_4e10	Galway	Culicoides impunctatus	Culicoides impunctatus	644	97	99.68	KJ627800	https://www.ncbi.nlm.nih.gov/nucleotide/KJ627800.1?report=genbank&log$=nucltop&blast_rank=1&RID=CYA14EMF013
IE_5e1	Waterford	Culicoides impunctatus	Culicoides impunctatus	633	97	99.68	KJ627800	https://www.ncbi.nlm.nih.gov/nucleotide/KJ627800.1?report=genbank&log$=nucltop&blast_rank=1&RID=D3GKGFEC013
IE_2f1	Laois	Culicoides pulicaris
IE_2f2	Laois	Culicoides pulicaris
IE_2f3	Laois	Culicoides pulicaris
IE_6f1	Kilkenny	Culicoides pulicaris	Culicoides pulicaris	564	98	99.46	OQ789056	https://www.ncbi.nlm.nih.gov/nucleotide/OQ789056.1?report=genbank&log$=nucltop&blast_rank=1&RID=CY9EH1V7016
IE_6f2	Kilkenny	Culicoides pulicaris	Culicoides pulicaris	622	94	99.83	OQ789056	https://www.ncbi.nlm.nih.gov/nucleotide/OQ789056.1?report=genbank&log$=nucltop&blast_rank=1&RID=CY9M7N8J013
IE_6f3	Kilkenny	Culicoides lupicaris
IE_1g1	Dublin	Culicoides lupicaris	Culicoides punctatus	642	99	100	MN274527	https://www.ncbi.nlm.nih.gov/nucleotide/MN274527.1?report=genbank&log$=nucltop&blast_rank=1&RID=CYA4VRK6016
IE_4g1	Galway	Culicoides pulicaris	Culicoides punctatus	645	100	99.84	MZ695763	https://www.ncbi.nlm.nih.gov/nucleotide/MZ695763.1?report=genbank&log$=nucltop&blast_rank=1&RID=CY87R7Y3016
IE_4g2	Galway	Culicoides lupicaris	Culicoides punctatus	648	100	100	MN274527	https://www.ncbi.nlm.nih.gov/nucleotide/MN274527.1?report=genbank&log$=nucltop&blast_rank=1&RID=CY8FTCKY013
IE_5g1	Waterford	Culicoides pulicaris
IE_5g2	Waterford	Culicoides lupicaris
IE_2h1	Laois	Obsoletus complex
IE_2h2	Laois	Obsoletus complex
IE_2h3	Laois	Obsoletus complex

## Sheet: ITS 2
Sample	Study site	Morphological grouping	Species	Sequence length	Query cover	% Identity	Accession number	Link
IE_1a1	Dublin	Obsoletus complex	Culicoides obsoletus	303	93	100	MK893033	https://www.ncbi.nlm.nih.gov/nucleotide/MK893033.1?report=genbank&log$=nucltop&blast_rank=1&RID=D6U8JST6013
IE_1a2	Dublin	Obsoletus complex	Culicoides obsoletus	312	93	100	MK893033	https://www.ncbi.nlm.nih.gov/nucleotide/MK893033.1?report=genbank&log$=nucltop&blast_rank=1&RID=D6U8JST6013
IE_1a3	Dublin	Obsoletus complex	Culicoides obsoletus	313	93	100	MK893033	https://www.ncbi.nlm.nih.gov/nucleotide/MK893033.1?report=genbank&log$=nucltop&blast_rank=1&RID=D6U8JST6013
IE_1a4	Dublin	Obsoletus complex	Culicoides obsoletus	307	93	100	MK893033	https://www.ncbi.nlm.nih.gov/nucleotide/MK893033.1?report=genbank&log$=nucltop&blast_rank=1&RID=D6U8JST6013
IE_1a5	Dublin	Obsoletus complex	Culicoides obsoletus	325	95	100	MK893033	https://www.ncbi.nlm.nih.gov/nucleotide/MK893033.1?report=genbank&log$=nucltop&blast_rank=1&RID=D6U8JST6013
IE_2a1	Laois	Obsoletus complex	Culicoides obsoletus	331	93	100	MK893033	https://www.ncbi.nlm.nih.gov/nucleotide/MK893033.1?report=genbank&log$=nucltop&blast_rank=1&RID=D6U8JST6013
IE_2a2	Laois	Obsoletus complex	Culicoides obsoletus	332	93	100	MK893033	https://www.ncbi.nlm.nih.gov/nucleotide/MK893033.1?report=genbank&log$=nucltop&blast_rank=1&RID=D6U8JST6013
IE_2a3	Laois	Obsoletus complex	Culicoides obsoletus	327	93	100	MK893033	https://www.ncbi.nlm.nih.gov/nucleotide/MK893033.1?report=genbank&log$=nucltop&blast_rank=1&RID=D6U8JST6013
IE_2a4	Laois	Obsoletus complex	Culicoides obsoletus	313	93	100	MK893033	https://www.ncbi.nlm.nih.gov/nucleotide/MK893033.1?report=genbank&log$=nucltop&blast_rank=1&RID=D6U8JST6013
IE_2a5	Laois	Obsoletus complex	Culicoides obsoletus	325	93	100	MK893033	https://www.ncbi.nlm.nih.gov/nucleotide/MK893033.1?report=genbank&log$=nucltop&blast_rank=1&RID=D6U8JST6013
IE_2a6	Laois	Obsoletus complex	Culicoides obsoletus	330	93	100	MK893033	https://www.ncbi.nlm.nih.gov/nucleotide/MK893033.1?report=genbank&log$=nucltop&blast_rank=1&RID=D6U8JST6013
IE_3a1	Cork	Obsoletus complex	Culicoides obsoletus	333	93	99.36	MK893033	https://www.ncbi.nlm.nih.gov/nucleotide/MK893033.1?report=genbank&log$=nucltop&blast_rank=1&RID=D6U8JST6013
IE_3a2	Cork	Obsoletus complex	Culicoides obsoletus	331	93	99.68	MK893033	https://www.ncbi.nlm.nih.gov/nucleotide/MK893033.1?report=genbank&log$=nucltop&blast_rank=1&RID=D6U8JST6013
IE_3a3	Cork	Obsoletus complex	Culicoides obsoletus	331	94	100	MK893033	https://www.ncbi.nlm.nih.gov/nucleotide/MK893033.1?report=genbank&log$=nucltop&blast_rank=1&RID=D6U8JST6013
IE_3a4	Cork	Obsoletus complex	Culicoides obsoletus	332	93	100	MK893033	https://www.ncbi.nlm.nih.gov/nucleotide/MK893033.1?report=genbank&log$=nucltop&blast_rank=1&RID=D6U8JST6013
IE_3a5	Cork	Obsoletus complex	Culicoides obsoletus	333	93	100	MK893033	https://www.ncbi.nlm.nih.gov/nucleotide/MK893033.1?report=genbank&log$=nucltop&blast_rank=1&RID=D6U8JST6013
IE_3a6	Cork	Obsoletus complex	Culicoides obsoletus	332	93	100	MK893033	https://www.ncbi.nlm.nih.gov/nucleotide/MK893033.1?report=genbank&log$=nucltop&blast_rank=1&RID=D6U8JST6013
IE_3a7	Cork	Obsoletus complex	Culicoides obsoletus	332	93	100	MK893033	https://www.ncbi.nlm.nih.gov/nucleotide/MK893033.1?report=genbank&log$=nucltop&blast_rank=1&RID=D6U8JST6013
IE_3a8	Cork	Obsoletus complex	Culicoides obsoletus	334	93	100	MK893033	https://www.ncbi.nlm.nih.gov/nucleotide/MK893033.1?report=genbank&log$=nucltop&blast_rank=1&RID=D6U8JST6013
IE_3a9	Cork	Obsoletus complex	Culicoides obsoletus	332	93	100	MK893033	https://www.ncbi.nlm.nih.gov/nucleotide/MK893033.1?report=genbank&log$=nucltop&blast_rank=1&RID=D6U8JST6013
IE_3a10	Cork	Obsoletus complex	Culicoides obsoletus	332	93	100	MK893033	https://www.ncbi.nlm.nih.gov/nucleotide/MK893033.1?report=genbank&log$=nucltop&blast_rank=1&RID=D6U8JST6013
IE_3a11	Cork	Obsoletus complex	Culicoides obsoletus	280	100	100	MK893034	https://www.ncbi.nlm.nih.gov/nucleotide/MK893034.1?report=genbank&log$=nucltop&blast_rank=1&RID=D6W0RW9D013
IE_3a12	Cork	Obsoletus complex	Culicoides obsoletus	325	93	100	MK893033	https://www.ncbi.nlm.nih.gov/nucleotide/MK893033.1?report=genbank&log$=nucltop&blast_rank=1&RID=D3YDF2YR013
IE_4a1	Galway	Obsoletus complex	Culicoides obsoletus	313	93	100	MK893033	https://www.ncbi.nlm.nih.gov/nucleotide/MK893033.1?report=genbank&log$=nucltop&blast_rank=1&RID=D6U8JST6013
IE_4a2	Galway	Obsoletus complex	Culicoides obsoletus	313	93	100	MK893033	https://www.ncbi.nlm.nih.gov/nucleotide/MK893033.1?report=genbank&log$=nucltop&blast_rank=1&RID=D6U8JST6013
IE_4a3	Galway	Obsoletus complex	Culicoides obsoletus	317	93	100	MK893033	https://www.ncbi.nlm.nih.gov/nucleotide/MK893033.1?report=genbank&log$=nucltop&blast_rank=1&RID=D6U8JST6013
IE_4a4	Galway	Obsoletus complex	Culicoides obsoletus	317	93	100	MK893033	https://www.ncbi.nlm.nih.gov/nucleotide/MK893033.1?report=genbank&log$=nucltop&blast_rank=1&RID=D6U8JST6013
IE_5a1	Waterford	Obsoletus complex	Culicoides obsoletus	714	100	100	MK893033	https://www.ncbi.nlm.nih.gov/nucleotide/MK893033.1?report=genbank&log$=nucltop&blast_rank=1&RID=D6U8JST6013
IE_5a2	Waterford	Obsoletus complex	Culicoides obsoletus	715	100	99.72	MK893034	https://www.ncbi.nlm.nih.gov/nucleotide/MK893034.1?report=genbank&log$=nucltop&blast_rank=1&RID=D6W0RW9D013
IE_5a3	Waterford	Obsoletus complex	Culicoides obsoletus	711	100	99.86	MK893032	https://www.ncbi.nlm.nih.gov/nucleotide/MK893032.1?report=genbank&log$=nucltop&blast_rank=1&RID=D6W45HUM013
IE_5a4	Waterford	Obsoletus complex	Culicoides obsoletus	709	100	99.72	MK893034	https://www.ncbi.nlm.nih.gov/nucleotide/MK893034.1?report=genbank&log$=nucltop&blast_rank=1&RID=D6W0RW9D013
IE_5a5	Waterford	Obsoletus complex	Culicoides obsoletus	728	100	100	MK893032	https://www.ncbi.nlm.nih.gov/nucleotide/MK893032.1?report=genbank&log$=nucltop&blast_rank=1&RID=D6W45HUM013
IE_5a6	Waterford	Obsoletus complex	Culicoides obsoletus	723	100	99.72	MK893033	https://www.ncbi.nlm.nih.gov/nucleotide/MK893033.1?report=genbank&log$=nucltop&blast_rank=1&RID=D6U8JST6013
IE_5a7	Waterford	Obsoletus complex	Culicoides obsoletus	323	93	100	MK893033	https://www.ncbi.nlm.nih.gov/nucleotide/MK893033.1?report=genbank&log$=nucltop&blast_rank=1&RID=D3BVAGWM016
IE_5a8	Waterford	Obsoletus complex	Culicoides obsoletus	325	93	100	MK893033	https://www.ncbi.nlm.nih.gov/nucleotide/MK893033.1?report=genbank&log$=nucltop&blast_rank=1&RID=D3BVAGWM016
IE_5a9	Waterford	Obsoletus complex	Culicoides obsoletus	321	93	100	MK893033	https://www.ncbi.nlm.nih.gov/nucleotide/MK893033.1?report=genbank&log$=nucltop&blast_rank=1&RID=D3BVAGWM016
IE_6a1	Kilkenny	Obsoletus complex	Culicoides obsoletus	306	93	100	MK893033	https://www.ncbi.nlm.nih.gov/nucleotide/MK893033.1?report=genbank&log$=nucltop&blast_rank=1&RID=D6U8JST6013
IE_6a2	Kilkenny	Obsoletus complex	Culicoides obsoletus	294	92	100	MK893033	https://www.ncbi.nlm.nih.gov/nucleotide/MK893033.1?report=genbank&log$=nucltop&blast_rank=1&RID=D6U8JST6013
IE_6a3	Kilkenny	Obsoletus complex	Culicoides obsoletus	293	93	100	MK893033	https://www.ncbi.nlm.nih.gov/nucleotide/MK893033.1?report=genbank&log$=nucltop&blast_rank=1&RID=D6U8JST6013
IE_6a4	Kilkenny	Obsoletus complex	Culicoides obsoletus	306	93	100	MK893033	https://www.ncbi.nlm.nih.gov/nucleotide/MK893033.1?report=genbank&log$=nucltop&blast_rank=1&RID=D6U8JST6013
IE_6a5	Kilkenny	Obsoletus complex	Culicoides obsoletus	311	93	99.66	MK893033	https://www.ncbi.nlm.nih.gov/nucleotide/MK893033.1?report=genbank&log$=nucltop&blast_rank=1&RID=D6U8JST6013
IE_6a6	Kilkenny	Obsoletus complex	Culicoides obsoletus	312	93	100	MK893033	https://www.ncbi.nlm.nih.gov/nucleotide/MK893033.1?report=genbank&log$=nucltop&blast_rank=1&RID=D6U8JST6013
IE_6a7	Kilkenny	Obsoletus complex	Culicoides obsoletus	293	93	100	MK893033	https://www.ncbi.nlm.nih.gov/nucleotide/MK893033.1?report=genbank&log$=nucltop&blast_rank=1&RID=D6U8JST6013
IE_6a8	Kilkenny	Obsoletus complex	Culicoides obsoletus	322	93	100	MK893033	https://www.ncbi.nlm.nih.gov/nucleotide/MK893033.1?report=genbank&log$=nucltop&blast_rank=1&RID=D6U8JST6013
IE_6a9	Kilkenny	Obsoletus complex	Culicoides obsoletus	293	93	100	MK893033	https://www.ncbi.nlm.nih.gov/nucleotide/MK893033.1?report=genbank&log$=nucltop&blast_rank=1&RID=D6U8JST6013
IE_6a10	Kilkenny	Obsoletus complex	Culicoides obsoletus	295	93	100	MK893033	https://www.ncbi.nlm.nih.gov/nucleotide/MK893033.1?report=genbank&log$=nucltop&blast_rank=1&RID=D6U8JST6013
IE_6a11	Kilkenny	Obsoletus complex	Culicoides obsoletus	317	93	100	MK893033	https://www.ncbi.nlm.nih.gov/nucleotide/MK893033.1?report=genbank&log$=nucltop&blast_rank=1&RID=D6U8JST6013
IE_6a12	Kilkenny	Obsoletus complex	Culicoides obsoletus	313	93	100	MK893033	https://www.ncbi.nlm.nih.gov/nucleotide/MK893033.1?report=genbank&log$=nucltop&blast_rank=1&RID=D6U8JST6013
IE_6a13	Kilkenny	Obsoletus complex	Culicoides obsoletus	325	93	100	MK893033	https://www.ncbi.nlm.nih.gov/nucleotide/MK893033.1?report=genbank&log$=nucltop&blast_rank=1&RID=D6U8JST6013
IE_6a14	Kilkenny	Obsoletus complex	Culicoides obsoletus	310	93	100	MK893033	https://www.ncbi.nlm.nih.gov/nucleotide/MK893033.1?report=genbank&log$=nucltop&blast_rank=1&RID=D6U8JST6013
IE_6a15	Kilkenny	Obsoletus complex	Culicoides obsoletus	295	92	100	MK893033	https://www.ncbi.nlm.nih.gov/nucleotide/MK893033.1?report=genbank&log$=nucltop&blast_rank=1&RID=D6U8JST6013
IE_6a16	Kilkenny	Obsoletus complex	Culicoides obsoletus	326	93	100	MK893033	https://www.ncbi.nlm.nih.gov/nucleotide/MK893033.1?report=genbank&log$=nucltop&blast_rank=1&RID=D6U8JST6013
IE_6a17	Kilkenny	Obsoletus complex	Culicoides obsoletus	293	93	100	MK893033	https://www.ncbi.nlm.nih.gov/nucleotide/MK893033.1?report=genbank&log$=nucltop&blast_rank=1&RID=D6U8JST6013
IE_6a18	Kilkenny	Obsoletus complex	Culicoides obsoletus	299	93	100	MK893033	https://www.ncbi.nlm.nih.gov/nucleotide/MK893033.1?report=genbank&log$=nucltop&blast_rank=1&RID=D6U8JST6013
IE_6a19	Kilkenny	Obsoletus complex	Culicoides obsoletus	317	93	100	MK893033	https://www.ncbi.nlm.nih.gov/nucleotide/MK893033.1?report=genbank&log$=nucltop&blast_rank=1&RID=D6U8JST6013
IE_6a20	Kilkenny	Obsoletus complex	Culicoides obsoletus	306	93	100	MK893033	https://www.ncbi.nlm.nih.gov/nucleotide/MK893033.1?report=genbank&log$=nucltop&blast_rank=1&RID=D6U8JST6013
IE_6a21	Kilkenny	Obsoletus complex	Culicoides obsoletus	295	93	100	MK893033	https://www.ncbi.nlm.nih.gov/nucleotide/MK893033.1?report=genbank&log$=nucltop&blast_rank=1&RID=D6U8JST6013
IE_6a22	Kilkenny	Obsoletus complex	Culicoides obsoletus	318	93	100	MK893033	https://www.ncbi.nlm.nih.gov/nucleotide/MK893033.1?report=genbank&log$=nucltop&blast_rank=1&RID=D6U8JST6013
IE_6a23	Kilkenny	Obsoletus complex	Culicoides obsoletus	293	93	100	MK893033	https://www.ncbi.nlm.nih.gov/nucleotide/MK893033.1?report=genbank&log$=nucltop&blast_rank=1&RID=D6U8JST6013
IE_6a24	Kilkenny	Obsoletus complex	Culicoides obsoletus	298	93	100	MK893033	https://www.ncbi.nlm.nih.gov/nucleotide/MK893033.1?report=genbank&log$=nucltop&blast_rank=1&RID=D6U8JST6013
IE_6a25	Kilkenny	Obsoletus complex	Culicoides obsoletus	306	93	100	MK893033	https://www.ncbi.nlm.nih.gov/nucleotide/MK893033.1?report=genbank&log$=nucltop&blast_rank=1&RID=D6U8JST6013
IE_6a26	Kilkenny	Obsoletus complex	Culicoides scoticus	304	97	98.99	MK893045	https://www.ncbi.nlm.nih.gov/nucleotide/MK893045.1?report=genbank&log$=nucltop&blast_rank=1&RID=CYHUX60B013
IE_1b2	Dublin	Obsoletus complex	Culicoides scoticus	328	89	99.66	AY599804	https://www.ncbi.nlm.nih.gov/nucleotide/AY599804.1?report=genbank&log$=nucltop&blast_rank=1&RID=D3993U5A016
IE_1b3	Dublin	Obsoletus complex	Culicoides scoticus	322	90	100	AY599804	https://www.ncbi.nlm.nih.gov/nucleotide/AY599804.1?report=genbank&log$=nucltop&blast_rank=1&RID=D39F2DBT016
IE_1b4	Dublin	Obsoletus complex	Culicoides scoticus	300	92	99.28	AY599804	https://www.ncbi.nlm.nih.gov/nucleotide/AY599804.1?report=genbank&log$=nucltop&blast_rank=1&RID=D39NKJVU016
IE_1b5	Dublin	Obsoletus complex	Culicoides scoticus	246	100	100	MK893045	https://www.ncbi.nlm.nih.gov/nucleotide/MK893045.1?report=genbank&log$=nucltop&blast_rank=1&RID=D39UN6Z7013
IE_1b6	Dublin	Obsoletus complex	Culicoides scoticus	322	90	100	AY599804	https://www.ncbi.nlm.nih.gov/nucleotide/AY599804.1?report=genbank&log$=nucltop&blast_rank=1&RID=D39XZH0E016
IE_2b1	Laois	Obsoletus complex	Culicoides scoticus	250	100	100	AY599804	https://www.ncbi.nlm.nih.gov/nucleotide/AY599804.1?report=genbank&log$=nucltop&blast_rank=1&RID=D3A1JHKA013
IE_2b2	Laois	Obsoletus complex	Culicoides scoticus	248	100	100	MK893045	https://www.ncbi.nlm.nih.gov/nucleotide/MK893045.1?report=genbank&log$=nucltop&blast_rank=1&RID=D3A6ZS87013
IE_2b3	Laois	Obsoletus complex
IE_2b4	Laois	Obsoletus complex	Culicoides scoticus	244	100	100	AY599804	https://www.ncbi.nlm.nih.gov/nucleotide/AY599804.1?report=genbank&log$=nucltop&blast_rank=1&RID=D3ACPB06016
IE_2b5	Laois	Obsoletus complex	Culicoides scoticus	328	89	100	AY599800	https://www.ncbi.nlm.nih.gov/nucleotide/AY599800.1?report=genbank&log$=nucltop&blast_rank=1&RID=D3AGD0KG016
IE_2b6	Laois	Obsoletus complex	Culicoides scoticus	324	90	100	AY599804	https://www.ncbi.nlm.nih.gov/nucleotide/AY599804.1?report=genbank&log$=nucltop&blast_rank=1&RID=D3ARRGKJ013
IE_2b7	Laois	Obsoletus complex	Culicoides scoticus	317	97	99.68	MK893045	https://www.ncbi.nlm.nih.gov/nucleotide/MK893045.1?report=genbank&log$=nucltop&blast_rank=1&RID=D3AW952J016
IE_2b8	Laois	Obsoletus complex	Culicoides scoticus	244	100	100	MK893045	https://www.ncbi.nlm.nih.gov/nucleotide/MK893045.1?report=genbank&log$=nucltop&blast_rank=1&RID=D3AW952J016
IE_2b9	Laois	Obsoletus complex	Culicoides scoticus	248	100	100	MK893045	https://www.ncbi.nlm.nih.gov/nucleotide/MK893045.1?report=genbank&log$=nucltop&blast_rank=1&RID=D3AW952J016
IE_2b10	Laois	Obsoletus complex	Culicoides scoticus	328	95	100	MK893045	https://www.ncbi.nlm.nih.gov/nucleotide/MK893045.1?report=genbank&log$=nucltop&blast_rank=1&RID=D3AW952J016
IE_2b11	Laois	Obsoletus complex	Culicoides scoticus	241	100	100	AY599804	https://www.ncbi.nlm.nih.gov/nucleotide/AY599804.1?report=genbank&log$=nucltop&blast_rank=1&RID=D3ARRGKJ013
IE_2b12	Laois	Obsoletus complex	Culicoides scoticus	327	90	100	AY599800	https://www.ncbi.nlm.nih.gov/nucleotide/AY599800.1?report=genbank&log$=nucltop&blast_rank=1&RID=D3AGD0KG016
IE_2b13	Laois	Obsoletus complex	Culicoides scoticus	321	97	99.68	MK893045	https://www.ncbi.nlm.nih.gov/nucleotide/MK893045.1?report=genbank&log$=nucltop&blast_rank=1&RID=D3AW952J016
IE_2b14	Laois	Obsoletus complex	Culicoides scoticus	245	100	100	MK893045	https://www.ncbi.nlm.nih.gov/nucleotide/MK893045.1?report=genbank&log$=nucltop&blast_rank=1&RID=D3AW952J016
IE_2b15	Laois	Obsoletus complex	Culicoides scoticus	315	92	100	AY599804	https://www.ncbi.nlm.nih.gov/nucleotide/AY599804.1?report=genbank&log$=nucltop&blast_rank=1&RID=D3ARRGKJ013
IE_2b16	Laois	Obsoletus complex	Culicoides scoticus	323	89	100	AY599804	https://www.ncbi.nlm.nih.gov/nucleotide/AY599804.1?report=genbank&log$=nucltop&blast_rank=1&RID=D3ARRGKJ013
IE_2b17	Laois	Obsoletus complex	Culicoides obsoletus	323	93	100	MK893033	https://www.ncbi.nlm.nih.gov/nucleotide/MK893033.1?report=genbank&log$=nucltop&blast_rank=1&RID=D3BVAGWM016
IE_3b1	Cork	Obsoletus complex	Culicoides scoticus	251	100	100	AY599804	https://www.ncbi.nlm.nih.gov/nucleotide/AY599804.1?report=genbank&log$=nucltop&blast_rank=1&RID=D3ARRGKJ013
IE_3b2	Cork	Obsoletus complex	Culicoides scoticus	326	89	100	AY599804	https://www.ncbi.nlm.nih.gov/nucleotide/AY599804.1?report=genbank&log$=nucltop&blast_rank=1&RID=D3ARRGKJ013
IE_3b3	Cork	Obsoletus complex	Culicoides scoticus	323	89	100	AY599800	https://www.ncbi.nlm.nih.gov/nucleotide/AY599800.1?report=genbank&log$=nucltop&blast_rank=1&RID=D3AGD0KG016
IE_3b4	Cork	Obsoletus complex	Culicoides scoticus	247	100	100	MK893045	https://www.ncbi.nlm.nih.gov/nucleotide/MK893045.1?report=genbank&log$=nucltop&blast_rank=1&RID=D3AW952J016
IE_6b1	Kilkenny	Obsoletus complex	Culicoides scoticus	323	89	100	AY599804	https://www.ncbi.nlm.nih.gov/nucleotide/AY599804.1?report=genbank&log$=nucltop&blast_rank=1&RID=D3ARRGKJ013
IE_2c1	Laois	Obsoletus complex	Culicoides chiopterus	252	100	98.81	EU908206	https://www.ncbi.nlm.nih.gov/nucleotide/EU908206.1?report=genbank&log$=nucltop&blast_rank=1&RID=D3MMWVPN013
IE_2c2	Laois	Unkown	Culicoides chiopterus	307	95	98.97	MK893002	https://www.ncbi.nlm.nih.gov/nucleotide/MK893002.1?report=genbank&log$=nucltop&blast_rank=1&RID=D3MSHWYC013
IE_2c3	Laois	Unkown	Culicoides chiopterus	240	100	99.58	EU908206	https://www.ncbi.nlm.nih.gov/nucleotide/EU908206.1?report=genbank&log$=nucltop&blast_rank=1&RID=D3MMWVPN013
IE_2c4	Laois	Unkown	Culicoides chiopterus	316	96	95.74	MK893002	https://www.ncbi.nlm.nih.gov/nucleotide/MK893002.1?report=genbank&log$=nucltop&blast_rank=1&RID=D3MSHWYC013
IE_2c5	Laois	Unkown	Culicoides chiopterus	237	100	99.58	EU908206	https://www.ncbi.nlm.nih.gov/nucleotide/EU908206.1?report=genbank&log$=nucltop&blast_rank=1&RID=D3MMWVPN013
IE_3c1	Cork	Unkown	Culicoides chiopterus	314	95	95.67	MK893002	https://www.ncbi.nlm.nih.gov/nucleotide/MK893002.1?report=genbank&log$=nucltop&blast_rank=1&RID=D3MSHWYC013
IE_3c2	Cork	Unkown	Culicoides chiopterus	245	99	99.18	MK893001	https://www.ncbi.nlm.nih.gov/nucleotide/MK893001.1?report=genbank&log$=nucltop&blast_rank=1&RID=D3NGY2W7013
IE_3c3	Cork	Unkown	Culicoides chiopterus	244	100	100	MK893001	https://www.ncbi.nlm.nih.gov/nucleotide/MK893001.1?report=genbank&log$=nucltop&blast_rank=1&RID=D3NGY2W7013
IE_3c4	Cork	Unkown	Culicoides chiopterus	241	100	100	EU908206	https://www.ncbi.nlm.nih.gov/nucleotide/EU908206.1?report=genbank&log$=nucltop&blast_rank=1&RID=D3MMWVPN013
IE_3c5	Cork	Unkown	Culicoides chiopterus	237	100	99.58	MK893001	https://www.ncbi.nlm.nih.gov/nucleotide/MK893001.1?report=genbank&log$=nucltop&blast_rank=1&RID=D3NGY2W7013
IE_3c6	Cork	Unkown	Culicoides chiopterus	248	97	99.17	EU908206	https://www.ncbi.nlm.nih.gov/nucleotide/EU908206.1?report=genbank&log$=nucltop&blast_rank=1&RID=D3MMWVPN013
IE_3c7	Cork	Unkown	Culicoides chiopterus	245	99	99.59	MK893001	https://www.ncbi.nlm.nih.gov/nucleotide/MK893001.1?report=genbank&log$=nucltop&blast_rank=1&RID=D3NGY2W7013
IE_3c8	Cork	Unkown	Culicoides chiopterus	247	97	99.58	EU908206	https://www.ncbi.nlm.nih.gov/nucleotide/EU908206.1?report=genbank&log$=nucltop&blast_rank=1&RID=D3MMWVPN013
IE_3c9	Cork	Unkown	Culicoides chiopterus	319	94	99.01	MK893002	https://www.ncbi.nlm.nih.gov/nucleotide/MK893002.1?report=genbank&log$=nucltop&blast_rank=1&RID=D3MSHWYC013
IE_3c10	Cork	Unkown	Culicoides chiopterus	238	100	100	MK893001	https://www.ncbi.nlm.nih.gov/nucleotide/MK893001.1?report=genbank&log$=nucltop&blast_rank=1&RID=D3NGY2W7013
IE_4c1	Galway	Obsoletus complex	Culicoides chiopterus	319	94	99.01	MK893002	https://www.ncbi.nlm.nih.gov/nucleotide/MK893002.1?report=genbank&log$=nucltop&blast_rank=1&RID=D3MSHWYC013
IE_5c1	Waterford	Obsoletus complex	Culicoides chiopterus	253	100	99.6	EU908206	https://www.ncbi.nlm.nih.gov/nucleotide/EU908206.1?report=genbank&log$=nucltop&blast_rank=1&RID=D3MMWVPN013
IE_5c2	Waterford	Unkown	Culicoides chiopterus	250	100	99.2	EU908206	https://www.ncbi.nlm.nih.gov/nucleotide/EU908206.1?report=genbank&log$=nucltop&blast_rank=1&RID=D3MMWVPN013
IE_5c3	Waterford	Unkown	Culicoides chiopterus	314	95	99	MK893002	https://www.ncbi.nlm.nih.gov/nucleotide/MK893002.1?report=genbank&log$=nucltop&blast_rank=1&RID=D3MSHWYC013
IE_5c4	Waterford	Unkown	Culicoides chiopterus	254	100	98.82	MK893002	https://www.ncbi.nlm.nih.gov/nucleotide/MK893002.1?report=genbank&log$=nucltop&blast_rank=1&RID=D3MSHWYC013
IE_1d1	Dublin	Obsoletus complex	Culicoides dewulfi	201	100	99.5	AY599824	https://www.ncbi.nlm.nih.gov/nucleotide/AY599824.1?report=genbank&log$=nucltop&blast_rank=1&RID=D3MGH002016
IE_3d1	Cork	Obsoletus complex
IE_3d2	Cork	Obsoletus complex	Culicoides dewulfi	226	100	99.56	MK893005	https://www.ncbi.nlm.nih.gov/nucleotide/MK893005.1?report=genbank&log$=nucltop&blast_rank=1&RID=CYEUBBNM013
IE_3d3	Cork	Obsoletus complex
IE_3d4	Cork	Obsoletus complex	Culicoides dewulfi	184	100	98.37	AY599824	https://www.ncbi.nlm.nih.gov/nucleotide/AY599824.1?report=genbank&log$=nucltop&blast_rank=1&RID=D71XH94N013
IE_3d5	Cork	Obsoletus complex
IE_3d6	Cork	Obsoletus complex
IE_4d1	Galway	Obsoletus complex	Culicoides dewulfi	230	100	100	MK893005	https://www.ncbi.nlm.nih.gov/nucleotide/MK893005.1?report=genbank&log$=nucltop&blast_rank=1&RID=CYEUBBNM013
IE_5d1	Waterford	Obsoletus complex	Culicoides dewulfi	285	100	100	JF279447	https://www.ncbi.nlm.nih.gov/nucleotide/JF279447.1?report=genbank&log$=nucltop&blast_rank=1&RID=D72325C1013
IE_5d2	Waterford	Obsoletus complex	Culicoides dewulfi	291	100	100	MK893005	https://www.ncbi.nlm.nih.gov/nucleotide/MK893005.1?report=genbank&log$=nucltop&blast_rank=1&RID=CYEUBBNM013
IE_5d3	Waterford	Obsoletus complex	Culicoides dewulfi	273	100	100	MK893005	https://www.ncbi.nlm.nih.gov/nucleotide/MK893005.1?report=genbank&log$=nucltop&blast_rank=1&RID=CYEUBBNM013
IE_6d1	Kilkenny	Obsoletus complex
IE_6d2	Kilkenny	Obsoletus complex	Culicoides dewulfi	327	95	99.04	MK893005	https://www.ncbi.nlm.nih.gov/nucleotide/MK893005.1?report=genbank&log$=nucltop&blast_rank=1&RID=CYEUBBNM013
IE_6d3	Kilkenny	Obsoletus complex
IE_6d4	Kilkenny	Obsoletus complex	Culicoides dewulfi	218	100	100	MK893005	https://www.ncbi.nlm.nih.gov/nucleotide/MK893005.1?report=genbank&log$=nucltop&blast_rank=1&RID=CYEUBBNM013
IE_6d5	Kilkenny	Obsoletus complex
IE_6d6	Kilkenny	Obsoletus complex
IE_2e1	Laois	Culicoides impunctatus	Culicoides impunctatus	137	100	100	EU908207	https://www.ncbi.nlm.nih.gov/nucleotide/EU908207.1?report=genbank&log$=nucltop&blast_rank=1&RID=D3M6BEEE013
IE_2e2	Laois	Culicoides impunctatus	Culicoides impunctatus	273	100	100	EU908207	https://www.ncbi.nlm.nih.gov/nucleotide/EU908207.1?report=genbank&log$=nucltop&blast_rank=1&RID=D3M6BEEE013
IE_2e3	Laois	Culicoides impunctatus	Culicoides impunctatus	147	100	100	EU908207	https://www.ncbi.nlm.nih.gov/nucleotide/EU908207.1?report=genbank&log$=nucltop&blast_rank=1&RID=D3M6BEEE013
IE_2e4	Laois	Culicoides impunctatus	Culicoides impunctatus	139	97	100	EU908207	https://www.ncbi.nlm.nih.gov/nucleotide/EU908207.1?report=genbank&log$=nucltop&blast_rank=1&RID=D3M6BEEE013
IE_2e5	Laois	Culicoides impunctatus	Culicoides impunctatus	272	100	100	EU908207	https://www.ncbi.nlm.nih.gov/nucleotide/EU908207.1?report=genbank&log$=nucltop&blast_rank=1&RID=D3M6BEEE013
IE_2e6	Laois	Culicoides impunctatus	Culicoides impunctatus	238	100	100	EU908207	https://www.ncbi.nlm.nih.gov/nucleotide/EU908207.1?report=genbank&log$=nucltop&blast_rank=1&RID=D3M6BEEE013
IE_2e7	Laois	Culicoides impunctatus	Culicoides impunctatus	272	100	100	EU908207	https://www.ncbi.nlm.nih.gov/nucleotide/EU908207.1?report=genbank&log$=nucltop&blast_rank=1&RID=D3M6BEEE013
IE_2e8	Laois	Culicoides impunctatus	Culicoides impunctatus	136	100	100	EU908207	https://www.ncbi.nlm.nih.gov/nucleotide/EU908207.1?report=genbank&log$=nucltop&blast_rank=1&RID=D3M6BEEE013
IE_2e9	Laois	Culicoides impunctatus	Culicoides impunctatus	143	100	100	EU908207	https://www.ncbi.nlm.nih.gov/nucleotide/EU908207.1?report=genbank&log$=nucltop&blast_rank=1&RID=D3M6BEEE013
IE_2e10	Laois	Culicoides impunctatus	Culicoides impunctatus	236	100	98.73	EU908207	https://www.ncbi.nlm.nih.gov/nucleotide/EU908207.1?report=genbank&log$=nucltop&blast_rank=1&RID=D3M6BEEE013
IE_2e11	Laois	Culicoides impunctatus	Culicoides impunctatus	144	98	100	EU908207	https://www.ncbi.nlm.nih.gov/nucleotide/EU908207.1?report=genbank&log$=nucltop&blast_rank=1&RID=D3M6BEEE013
IE_2e12	Laois	Culicoides impunctatus	Culicoides impunctatus	274	99	100	EU908207	https://www.ncbi.nlm.nih.gov/nucleotide/EU908207.1?report=genbank&log$=nucltop&blast_rank=1&RID=D3M6BEEE013
IE_2e13	Laois	Culicoides impunctatus	Culicoides impunctatus	143	98	100	EU908207	https://www.ncbi.nlm.nih.gov/nucleotide/EU908207.1?report=genbank&log$=nucltop&blast_rank=1&RID=D3M6BEEE013
IE_2e14	Laois	Culicoides impunctatus	Culicoides impunctatus	271	100	100	EU908207	https://www.ncbi.nlm.nih.gov/nucleotide/EU908207.1?report=genbank&log$=nucltop&blast_rank=1&RID=D3M6BEEE013
IE_2e15	Laois	Culicoides impunctatus	Culicoides impunctatus	142	100	100	EU908207	https://www.ncbi.nlm.nih.gov/nucleotide/EU908207.1?report=genbank&log$=nucltop&blast_rank=1&RID=D3M6BEEE013
IE_2e16	Laois	Culicoides impunctatus	Culicoides impunctatus	333	90	99.67	EU908207	https://www.ncbi.nlm.nih.gov/nucleotide/EU908207.1?report=genbank&log$=nucltop&blast_rank=1&RID=D3M6BEEE013
IE_2e17	Laois	Culicoides impunctatus	Culicoides impunctatus	279	99	100	EU908207	https://www.ncbi.nlm.nih.gov/nucleotide/EU908207.1?report=genbank&log$=nucltop&blast_rank=1&RID=D3M6BEEE013
IE_2e18	Laois	Culicoides impunctatus	Culicoides impunctatus	251	100	100	EU908207	https://www.ncbi.nlm.nih.gov/nucleotide/EU908207.1?report=genbank&log$=nucltop&blast_rank=1&RID=D3M6BEEE013
IE_2e19	Laois	Culicoides impunctatus	Culicoides impunctatus	135	100	100	EU908207	https://www.ncbi.nlm.nih.gov/nucleotide/EU908207.1?report=genbank&log$=nucltop&blast_rank=1&RID=D3M6BEEE013
IE_2e20	Laois	Culicoides impunctatus	Culicoides impunctatus	135	100	100	EU908207	https://www.ncbi.nlm.nih.gov/nucleotide/EU908207.1?report=genbank&log$=nucltop&blast_rank=1&RID=D3M6BEEE013
IE_2e21	Laois	Culicoides impunctatus	Culicoides impunctatus	333	90	99.67	EU908207	https://www.ncbi.nlm.nih.gov/nucleotide/EU908207.1?report=genbank&log$=nucltop&blast_rank=1&RID=D3M6BEEE013
IE_2e22	Laois	Culicoides impunctatus	Culicoides impunctatus	255	100	100	EU908207	https://www.ncbi.nlm.nih.gov/nucleotide/EU908207.1?report=genbank&log$=nucltop&blast_rank=1&RID=D3M6BEEE013
IE_2e23	Laois	Culicoides impunctatus	Culicoides impunctatus	334	90	99.67	EU908207	https://www.ncbi.nlm.nih.gov/nucleotide/EU908207.1?report=genbank&log$=nucltop&blast_rank=1&RID=D3M6BEEE013
IE_2e24	Laois	Culicoides impunctatus	Culicoides impunctatus	273	99	100	EU908207	https://www.ncbi.nlm.nih.gov/nucleotide/EU908207.1?report=genbank&log$=nucltop&blast_rank=1&RID=D3M6BEEE013
IE_2e25	Laois	Culicoides impunctatus	Culicoides impunctatus	273	100	99.63	EU908207	https://www.ncbi.nlm.nih.gov/nucleotide/EU908207.1?report=genbank&log$=nucltop&blast_rank=1&RID=D3M6BEEE013
IE_2e26	Laois	Culicoides impunctatus	Culicoides impunctatus	285	100	99.65	EU908207	https://www.ncbi.nlm.nih.gov/nucleotide/EU908207.1?report=genbank&log$=nucltop&blast_rank=1&RID=CYAHMGRG016
IE_4e1	Galway	Culicoides impunctatus
IE_4e2	Galway	Culicoides impunctatus	Culicoides impunctatus	281	100	99.64	EU908207	https://www.ncbi.nlm.nih.gov/nucleotide/EU908207.1?report=genbank&log$=nucltop&blast_rank=1&RID=D3M6BEEE013
IE_4e3	Galway	Culicoides impunctatus	Culicoides impunctatus	270	98	100	EU908207	https://www.ncbi.nlm.nih.gov/nucleotide/EU908207.1?report=genbank&log$=nucltop&blast_rank=1&RID=D3M6BEEE013
IE_4e4	Galway	Culicoides impunctatus	Culicoides impunctatus	149	100	100	EU908207	https://www.ncbi.nlm.nih.gov/nucleotide/EU908207.1?report=genbank&log$=nucltop&blast_rank=1&RID=D3M6BEEE013
IE_4e5	Galway	Culicoides impunctatus	Culicoides impunctatus	332	90	99.67	EU908207	https://www.ncbi.nlm.nih.gov/nucleotide/EU908207.1?report=genbank&log$=nucltop&blast_rank=1&RID=D3M6BEEE013
IE_4e6	Galway	Culicoides impunctatus	Culicoides impunctatus	138	100	100	EU908207	https://www.ncbi.nlm.nih.gov/nucleotide/EU908207.1?report=genbank&log$=nucltop&blast_rank=1&RID=D3M6BEEE013
IE_4e7	Galway	Culicoides impunctatus	Culicoides impunctatus	274	99	99.63	EU908207	https://www.ncbi.nlm.nih.gov/nucleotide/EU908207.1?report=genbank&log$=nucltop&blast_rank=1&RID=D3M6BEEE013
IE_4e8	Galway	Culicoides impunctatus	Culicoides impunctatus	326	92	99.67	EU908207	https://www.ncbi.nlm.nih.gov/nucleotide/EU908207.1?report=genbank&log$=nucltop&blast_rank=1&RID=D3M6BEEE013
IE_4e9	Galway	Culicoides impunctatus	Culicoides impunctatus	165	100	100	EU908207	https://www.ncbi.nlm.nih.gov/nucleotide/EU908207.1?report=genbank&log$=nucltop&blast_rank=1&RID=D3M6BEEE013
IE_4e10	Galway	Culicoides impunctatus
IE_5e1	Waterford	Culicoides impunctatus	Culicoides pulicaris	171	94	99.38	DQ371264	https://www.ncbi.nlm.nih.gov/nucleotide/DQ371264.1?report=genbank&log$=nucltop&blast_rank=1&RID=CYABY68M013
IE_2f1	Laois	Culicoides pulicaris	Culicoides pulicaris	251	100	98.8	DQ371265	https://www.ncbi.nlm.nih.gov/nucleotide/DQ371265.1?report=genbank&log$=nucltop&blast_rank=1&RID=CYAPEGZF016
IE_2f2	Laois	Culicoides pulicaris	Culicoides pulicaris	247	100	98.8	DQ371264	https://www.ncbi.nlm.nih.gov/nucleotide/DQ371264.1?report=genbank&log$=nucltop&blast_rank=1&RID=CYBKNH3J013
IE_2f3	Laois	Culicoides pulicaris	Culicoides pulicaris	253	100	98.42	DQ371265	https://www.ncbi.nlm.nih.gov/nucleotide/DQ371265.1?report=genbank&log$=nucltop&blast_rank=1&RID=CYBSTFWS013
IE_6f1	Kilkenny	Culicoides pulicaris	Culicoides pulicaris	178	94	99.41	DQ371264	https://www.ncbi.nlm.nih.gov/nucleotide/DQ371264.1?report=genbank&log$=nucltop&blast_rank=1&RID=CYBX3SXT016
IE_6f2	Kilkenny	Culicoides pulicaris	Culicoides pulicaris	263	100	98.48	DQ371265	https://www.ncbi.nlm.nih.gov/nucleotide/DQ371265.1?report=genbank&log$=nucltop&blast_rank=1&RID=CYC62KP7013
IE_6f3	Kilkenny	Culicoides lupicaris	Culicoides pulicaris	264	100	98.86	DQ371265	https://www.ncbi.nlm.nih.gov/nucleotide/DQ371265.1?report=genbank&log$=nucltop&blast_rank=1&RID=CYCB1JAJ016
IE_1g1	Dublin	Culicoides lupicaris
IE_4g1	Galway	Culicoides pulicaris
IE_4g2	Galway	Culicoides lupicaris
IE_5g1	Waterford	Culicoides pulicaris	Culicoides punctatus	255	98	99.2	DQ371246	https://www.ncbi.nlm.nih.gov/nucleotide/DQ371246.1?report=genbank&log$=nucltop&blast_rank=1&RID=CYB47NPS013
IE_5g2	Waterford	Culicoides lupicaris	Culicoides punctatus	234	99	88.93	DQ371247	https://www.ncbi.nlm.nih.gov/nucleotide/DQ371247.1?report=genbank&log$=nucltop&blast_rank=1&RID=CYBD402U016
IE_2h1	Laois	Obsoletus complex	Culicoides sp.	376	92	99.13	AY599815	https://www.ncbi.nlm.nih.gov/nucleotide/AY599815.1?report=genbank&log$=nucltop&blast_rank=1&RID=D73J5VJN016
IE_2h2	Laois	Obsoletus complex	Culicoides sp.	380	92	98.86	AY599814	https://www.ncbi.nlm.nih.gov/nucleotide/AY599814.1?report=genbank&log$=nucltop&blast_rank=1&RID=D73RY22V013
IE_2h3	Laois	Obsoletus complex	Culicoides sp.	312	91	98.95	AY599813	https://www.ncbi.nlm.nih.gov/nucleotide/AY599813.1?report=genbank&log$=nucltop&blast_rank=1&RID=D3Z2EM3F013
